# Supplementary material for: Identification and Characterization of a Novel Species of Genus Akkermansia with Metabolic Health Effects in a Diet-Induced Obesity Mouse Model
Source: Cells. 2022 Jun 30;11(13):2084. doi: 10.3390/cells11132084 (PMC9265676; doi:10.3390/cells11132084)
Supplement: Supplementary file 1 [file cells-11-02084-s001.zip]

Archive with 1 entries (1 files):
- cells-1765106-supplementary.pdf
